# Supplementary material for: A Bayesian Implementation of the Multispecies Coalescent Model with Introgression for Phylogenomic Analysis
Source: Mol Biol Evol. 2019 Dec 6;37(4):1211–23. doi: 10.1093/molbev/msz296 (PMC7086182; doi:10.1093/molbev/msz296)
Supplement: msz296-Supplementary_Data [file molbev_37_4_1211_s0.zip]

Archive with 6 entries (6 files):
- 2020FlourisMSci-SI.pdf
- bppMSci.bbl
- bppMSci.bib
- cpl-natbib.sty
- MBE.cls
- natbib.bst
