# Supplementary material for: A Bayesian Implementation of the Multispecies Coalescent Model with Introgression for Phylogenomic Analysis
Source: Mol Biol Evol. 2019 Dec 6;37(4):1211–23. doi: 10.1093/molbev/msz296 (PMC7086182; doi:10.1093/molbev/msz296)
Supplement: msz296-Supplementary_Data [file molbev_37_4_1211_s0.zip › bppMSci.bbl]

\begin{thebibliography}{}

\bibitem[Arnold {\em et~al.}(2016)Arnold, Lahner, DaCosta, Weisman, Hollister,
  Salt, Bomblies, and Yant]{Arnold2016}
Arnold, B.~J., Lahner, B., DaCosta, J.~M., Weisman, C.~M., Hollister, J.~D.,
  Salt, D.~E., Bomblies, K., and Yant, L. 2016.
\newblock Borrowed alleles and convergence in serpentine adaptation.
\newblock {\em Proc. Natl. Acad. SciU.S.A.}, {113}(29): 8320--8325.

\bibitem[Blischak {\em et~al.}(2018)Blischak, Chifman, Wolfe, and
  Kubatko]{Blischak2018}
Blischak, P.~D., Chifman, J., Wolfe, A.~D., and Kubatko, L.~S. 2018.
\newblock Hyde: A python package for genome-scale hybridization detection.
\newblock {\em Syst. Biol.}, {67}(5): 821--829.

\bibitem[Burgess and Yang(2008)Burgess and Yang]{Burgess2008}
Burgess, R. and Yang, Z. 2008.
\newblock Estimation of hominoid ancestral population sizes under {Bayesian}
  coalescent models incorporating mutation rate variation and sequencing
  errors.
\newblock {\em Mol. Biol. Evol.}, {25}(9): 1979--1994.

\bibitem[Cao {\em et~al.}(2019)Cao, Liu, Ogilvie, Yan, and Nakhleh]{Cao2019}
Cao, Z., Liu, X., Ogilvie, H.~A., Yan, Z., and Nakhleh, L. 2019.
\newblock Practical aspects of phylogenetic network analysis using phylonet.

\bibitem[Cardona {\em et~al.}(2008)Cardona, Rossello, and
  Valiente]{Cardona2008}
Cardona, G., Rossello, F., and Valiente, G. 2008.
\newblock Extended {Newick}: it is time for a standard representation of
  phylogenetic networks.
\newblock {\em BMC Bioinformatics\/}, {9}: 532.

\bibitem[Chan {\em et~al.}(2013)Chan, Roos, Inoue-Murayama, Inoue, Shih, Pei,
  and Vigilant]{Chan2013}
Chan, Y.~C., Roos, C., Inoue-Murayama, M., Inoue, E., Shih, C.~C., Pei, K.~J.,
  and Vigilant, L. 2013.
\newblock Inferring the evolutionary histories of divergences in
  \textit{Hylobates} and \textit{Nomascus} gibbons through multilocus sequence
  data.
\newblock {\em BMC Evol. Biol.}, {13}: 82.

\bibitem[Dalquen {\em et~al.}(2017)Dalquen, Zhu, and Yang]{Dalquen2017}
Dalquen, D., Zhu, T., and Yang, Z. 2017.
\newblock Maximum likelihood implementation of an isolation-with-migration
  model for three species.
\newblock {\em Syst. Biol.}, {66}: 379--398.

\bibitem[Degnan(2018)Degnan]{Degnan2018}
Degnan, J.~H. 2018.
\newblock Modeling hybridization under the network multispecies coalescent.
\newblock {\em Syst. Biol.}, {67}(5): 786--799.

\bibitem[Durand {\em et~al.}(2011)Durand, Patterson, Reich, and
  Slatkin]{Durand2011}
Durand, E.~Y., Patterson, N., Reich, D., and Slatkin, M. 2011.
\newblock Testing for ancient admixture between closely related populations.
\newblock {\em Mol. Biol. Evol.}, {28}: 2239--2252.

\bibitem[Edwards {\em et~al.}(2016)Edwards, Xi, Janke, Faircloth, McCormack,
  Glenn, Zhong, Wu, Lemmon, Lemmon, Leach{\'e}, Liu, and Davis]{Edwards2016}
Edwards, S.~V., Xi, Z., Janke, A., Faircloth, B.~C., McCormack, J.~E., Glenn,
  T.~C., Zhong, B., Wu, S., Lemmon, E.~M., Lemmon, A.~R., Leach{\'e}, A.~D.,
  Liu, L., and Davis, C.~C. 2016.
\newblock Implementing and testing the multispecies coalescent model: {A}
  valuable paradigm for phylogenomics.
\newblock {\em Mol. Phylogenet. Evol.}, {94}(Pt A): 447--462.

\bibitem[Ellegren {\em et~al.}(2012)Ellegren, Smeds, Burri, Olason, Backstrom,
  Kawakami, Kunstner, Makinen, Nadachowska-Brzyska, Qvarnstrom, Uebbing, and
  Wolf]{Ellegren2012}
Ellegren, H., Smeds, L., Burri, R., Olason, P.~I., Backstrom, N., Kawakami, T.,
  Kunstner, A., Makinen, H., Nadachowska-Brzyska, K., Qvarnstrom, A., Uebbing,
  S., and Wolf, J. B.~W. 2012.
\newblock The genomic landscape of species divergence in \textit{Ficedula}
  flycatchers.
\newblock {\em Nature\/}, {491}: 756--760.

\bibitem[Elworth {\em et~al.}(2018)Elworth, Ogilvie, Zhu, and
  Nakhleh]{Elworth2018}
Elworth, R. A.~L., Ogilvie, H.~A., Zhu, J., and Nakhleh, L. 2018.
\newblock Advances in computational methods for phylogenetic networks in the
  presence of hybridization.
\newblock {\em arXiv\/}, page 1808.08662.

\bibitem[Felsenstein(1981)Felsenstein]{Felsenstein1981}
Felsenstein, J. 1981.
\newblock Evolutionary trees from {DNA} sequences: a maximum likelihood
  approach.
\newblock {\em J. Mol. Evol.}, {17}(6): 368--376.

\bibitem[Flouris {\em et~al.}(2018)Flouris, Jiao, Rannala, and
  Yang]{Flouris2018}
Flouris, T., Jiao, X., Rannala, B., and Yang, Z. 2018.
\newblock Species tree inference with bpp using genomic sequences and the
  multispecies coalescent.
\newblock {\em Mol. Biol. Evol.}, {35}(10): 2585--2593.

\bibitem[Folk {\em et~al.}(2018)Folk, Soltis, Soltis, and Guralnick]{Folk2018}
Folk, R.~A., Soltis, P.~S., Soltis, D.~E., and Guralnick, R. 2018.
\newblock New prospects in the detection and comparative analysis of
  hybridization in the tree of life.
\newblock {\em Am. J. Bot.}, {105}(3): 364--375.

\bibitem[Fontaine {\em et~al.}(2015)Fontaine, Pease, Steele, Waterhouse,
  Neafsey, Sharakhov, Jiang, Hall, Catteruccia, Kakani, Mitchell, Wu, Smith,
  Love, Lawniczak, Slotman, Emrich, Hahn, and Besansky]{Fontaine2015}
Fontaine, M.~C., Pease, J.~B., Steele, A., Waterhouse, R.~M., Neafsey, D.~E.,
  Sharakhov, I.~V., Jiang, X., Hall, A.~B., Catteruccia, F., Kakani, E.,
  Mitchell, S.~N., Wu, Y.~C., Smith, H.~A., Love, R.~R., Lawniczak, M.~K.,
  Slotman, M.~A., Emrich, S.~J., Hahn, M.~W., and Besansky, N.~J. 2015.
\newblock Extensive introgression in a malaria vector species complex revealed
  by phylogenomics.
\newblock {\em Science\/}, {347}(6217): 1258524.

\bibitem[Green {\em et~al.}(2010)Green, Krause, Briggs, Maricic, Stenzel,
  Kircher, Patterson, Li, Zhai, Fritz, Hansen, Durand, Malaspinas, Jensen,
  Marques-Bonet, Alkan, Prufer, Meyer, Burbano, Good, Schultz, Aximu-Petri,
  Butthof, Hober, Hoffner, Siegemund, Weihmann, Nusbaum, Lander, Russ, Novod,
  Affourtit, Egholm, Verna, Rudan, Brajkovic, Kucan, Gusic, Doronichev,
  Golovanova, Lalueza-Fox, de~la Rasilla, Fortea, Rosas, Schmitz, Johnson,
  Eichler, Falush, Birney, Mullikin, Slatkin, Nielsen, Kelso, Lachmann, Reich,
  and Paabo]{Green2010}
Green, R.~E., Krause, J., Briggs, A.~W., Maricic, T., Stenzel, U., Kircher, M.,
  Patterson, N., Li, H., Zhai, W., Fritz, M.~H., Hansen, N.~F., Durand, E.~Y.,
  Malaspinas, A.~S., Jensen, J.~D., Marques-Bonet, T., Alkan, C., Prufer, K.,
  Meyer, M., Burbano, H.~A., Good, J.~M., Schultz, R., Aximu-Petri, A.,
  Butthof, A., Hober, B., Hoffner, B., Siegemund, M., Weihmann, A., Nusbaum,
  C., Lander, E.~S., Russ, C., Novod, N., Affourtit, J., Egholm, M., Verna, C.,
  Rudan, P., Brajkovic, D., Kucan, Z., Gusic, I., Doronichev, V.~B.,
  Golovanova, L.~V., Lalueza-Fox, C., de~la Rasilla, M., Fortea, J., Rosas, A.,
  Schmitz, R.~W., Johnson, P.~L., Eichler, E.~E., Falush, D., Birney, E.,
  Mullikin, J.~C., Slatkin, M., Nielsen, R., Kelso, J., Lachmann, M., Reich,
  D., and Paabo, S. 2010.
\newblock A draft sequence of the neandertal genome.
\newblock {\em Science\/}, {328}: 710--722.

\bibitem[Harrison and Larson(2014)Harrison and Larson]{Harrison2014}
Harrison, R.~G. and Larson, E.~L. 2014.
\newblock Hybridization, introgression, and the nature of species boundaries.
\newblock {\em J. Hered.}, {105 (S1)}: 795--809.

\bibitem[Hey(2010)Hey]{Hey2010}
Hey, J. 2010.
\newblock Isolation with migration models for more than two populations.
\newblock {\em Mol. Biol. Evol.}, {27}: 905--920.

\bibitem[Hey and Nielsen(2004)Hey and Nielsen]{Hey2014}
Hey, J. and Nielsen, R. 2004.
\newblock Multilocus methods for estimating population sizes, migration rates
  and divergence time, with applications to the divergence of
  \textit{Drosophila pseudoobscura} and \textit{D.~persimilis}.
\newblock {\em Genetics\/}, {167}: 747--760.

\bibitem[Hey {\em et~al.}(2018)Hey, Chung, Sethuraman, Lachance, Tishkoff,
  Sousa, and Wang]{Hey2018}
Hey, J., Chung, Y., Sethuraman, A., Lachance, J., Tishkoff, S., Sousa, V.~C.,
  and Wang, Y. 2018.
\newblock Phylogeny estimation by integration over isolation with migration
  models.
\newblock {\em Mol. Biol. Evol.}, {35}(11): 2805--2818.

\bibitem[Huson {\em et~al.}(2011)Huson, Rupp, and Cornavacca]{Huson2011}
Huson, D.~H., Rupp, R., and Cornavacca, C. 2011.
\newblock {\em Phylogenetic Networks: Concepts, Algorithms and Applications\/}.
\newblock Cambridge University Press, Cambridge, England.

\bibitem[Jackson {\em et~al.}(2017)Jackson, Carstens, Morales, and
  O'Meara]{Jackson2017}
Jackson, N.~D., Carstens, B.~C., Morales, A.~E., and O'Meara, B.~C. 2017.
\newblock Species delimitation with gene flow.
\newblock {\em Syst. Biol.}, {66}(5): 799--812.

\bibitem[Jones(2019)Jones]{Jones2019}
Jones, G.~R. 2019.
\newblock Divergence estimation in the presence of incomplete lineage sorting
  and migration.
\newblock {\em Syst. Biol.}, {68}(1): 19--31.

\bibitem[Jukes and Cantor(1969)Jukes and Cantor]{Jukes1969}
Jukes, T. and Cantor, C. 1969.
\newblock Evolution of protein molecules.
\newblock In H.~Munro, editor, {\em Mammalian Protein Metabolism\/}, pages
  21--123. Academic Press, New York.

\bibitem[Kubatko(2009)Kubatko]{Kubatko2009}
Kubatko, L.~S. 2009.
\newblock Identifying hybridization events in the presence of coalescence via
  model selection.
\newblock {\em Syst. Biol.}, {58}(5): 478--488.

\bibitem[Kumar {\em et~al.}(2017)Kumar, Lammers, Bidon, Pfenninger, Kolter,
  Nilsson, and Janke]{Kumar2017}
Kumar, V., Lammers, F., Bidon, T., Pfenninger, M., Kolter, L., Nilsson, M.~A.,
  and Janke, A. 2017.
\newblock The evolutionary history of bears is characterized by gene flow
  across species.
\newblock {\em Sci Rep\/}, {7}: 46487.

\bibitem[Lartillot and Philippe(2006)Lartillot and Philippe]{Lartillot2006}
Lartillot, N. and Philippe, H. 2006.
\newblock Computing {Bayes} factors using thermodynamic integration.
\newblock {\em Syst. Biol.}, {55}: 195--207.

\bibitem[Leach{\'e} {\em et~al.}(2019)Leach{\'e}, Zhu, Rannala, and
  Yang]{Leache2019}
Leach{\'e}, A.~D., Zhu, T., Rannala, B., and Yang, Z. 2019.
\newblock The spectre of too many species.
\newblock {\em Syst. Biol.}, {68}(1): 168--181.

\bibitem[Liu {\em et~al.}(2014)Liu, Lorenzen, Fumagalli, Li, Harris, Xiong,
  Zhou, Korneliussen, Somel, Babbitt, Wray, Li, He, Wang, Fu, Xiang, Morgan,
  Doherty, O'Connell, McInerney, Born, Dalen, Dietz, Orlando, Sonne, Zhang,
  Nielsen, Willerslev, and Wang]{Liu2014}
Liu, S., Lorenzen, E.~D., Fumagalli, M., Li, B., Harris, K., Xiong, Z., Zhou,
  L., Korneliussen, T.~S., Somel, M., Babbitt, C., Wray, G., Li, J., He, W.,
  Wang, Z., Fu, W., Xiang, X., Morgan, C.~C., Doherty, A., O'Connell, M.~J.,
  McInerney, J.~O., Born, E.~W., Dalen, L., Dietz, R., Orlando, L., Sonne, C.,
  Zhang, G., Nielsen, R., Willerslev, E., and Wang, J. 2014.
\newblock Population genomics reveal recent speciation and rapid evolutionary
  adaptation in polar bears.
\newblock {\em Cell\/}, {157}: 785--794.

\bibitem[Lohse {\em et~al.}(2016)Lohse, Chmelik, Martin, and Barton]{Lohse2016}
Lohse, K., Chmelik, M., Martin, S.~H., and Barton, N.~H. 2016.
\newblock Efficient strategies for calculating blockwise likelihoods under the
  coalescent.
\newblock {\em Genetics\/}, {202}(2): 775--786.

\bibitem[Mallet {\em et~al.}(2016)Mallet, Besansky, and Hahn]{Mallet2016}
Mallet, J., Besansky, N., and Hahn, M.~W. 2016.
\newblock How reticulated are species?
\newblock {\em BioEssays\/}, {38}(2): 140--149.

\bibitem[Mao {\em et~al.}(2018)Mao, Economo, and Satoh]{Mao2018}
Mao, Y., Economo, E.~P., and Satoh, N. 2018.
\newblock The roles of introgression and climate change in the rise to
  dominance of \textit{Acropora} corals.
\newblock {\em Curr. Biol.}, {28}(21): 3373--3382 e5.

\bibitem[Martin and Jiggins(2017)Martin and Jiggins]{Martin2017}
Martin, S.~H. and Jiggins, C.~D. 2017.
\newblock Interpreting the genomic landscape of introgression.
\newblock {\em Curr. Opin. Genet. Dev.}, {47}: 69--74.

\bibitem[Martin {\em et~al.}(2013)Martin, Dasmahapatra, Nadeau, Salazar,
  Walters, Simpson, Blaxter, Manica, Mallet, and Jiggins]{Martin2013}
Martin, S.~H., Dasmahapatra, K.~K., Nadeau, N.~J., Salazar, C., Walters, J.~R.,
  Simpson, F., Blaxter, M., Manica, A., Mallet, J., and Jiggins, C.~D. 2013.
\newblock Genome-wide evidence for speciation with gene flow in
  \textit{Heliconius} butterflies.
\newblock {\em Genome Res.}, {23}(11): 1817--1828.

\bibitem[Nielsen {\em et~al.}(2017)Nielsen, Akey, Jakobsson, Pritchard,
  Tishkoff, and Willerslev]{Nielsen2017}
Nielsen, R., Akey, J.~M., Jakobsson, M., Pritchard, J.~K., Tishkoff, S., and
  Willerslev, E. 2017.
\newblock Tracing the peopling of the world through genomics.
\newblock {\em Nature\/}, {541}: 302.

\bibitem[O'Hagan and Forster(2004)O'Hagan and Forster]{OHagan2004}
O'Hagan, A. and Forster, J. 2004.
\newblock {\em Kendall's Advanced Theory of Statistics: Bayesian Inference\/}.
\newblock Arnold, London.

\bibitem[Pardi and Scornavacca(2015)Pardi and Scornavacca]{Pardi2015}
Pardi, F. and Scornavacca, C. 2015.
\newblock Reconstructible phylogenetic networks: do not distinguish the
  indistinguishable.
\newblock {\em PLoS Comput. Biol.}, {11}(4): e1004135.

\bibitem[Rannala and Yang(2003)Rannala and Yang]{Rannala2003}
Rannala, B. and Yang, Z. 2003.
\newblock Bayes estimation of species divergence times and ancestral population
  sizes using {DNA} sequences from multiple loci.
\newblock {\em Genetics\/}, {164}(4): 1645--1656.

\bibitem[Rannala and Yang(2017)Rannala and Yang]{Rannala2017}
Rannala, B. and Yang, Z. 2017.
\newblock Efficient bayesian species tree inference under the multispecies
  coalescent.
\newblock {\em Syst. Biol.}, {66}: 823--842.

\bibitem[Rokas {\em et~al.}(2003)Rokas, Williams, King, and Carroll]{Rokas2003}
Rokas, A., Williams, B., King, N., and Carroll, S. 2003.
\newblock Genome-scale approaches to resolving incongruence in molecular
  phylogenies.
\newblock {\em Nature\/}, {425}: 798--804.

\bibitem[Shi and Yang(2018)Shi and Yang]{Shi2018}
Shi, C. and Yang, Z. 2018.
\newblock Coalescent-based analyses of genomic sequence data provide a robust
  resolution of phylogenetic relationships among major groups of gibbons.
\newblock {\em Mol. Biol. Evol.}, {35}: 159--179.

\bibitem[Slotman {\em et~al.}(2005)Slotman, Della~Torre, Calzetta, and
  Powell]{Slotman2005}
Slotman, M.~A., Della~Torre, A., Calzetta, M., and Powell, J.~R. 2005.
\newblock Differential introgression of chromosomal regions between
  \textit{Anopheles gambiae} and \textit{An.~arabiensis}.
\newblock {\em Am. J. Trop. Med. Hyg.}, {73}(2): 326--335.

\bibitem[Solis-Lemus and Ane(2016)Solis-Lemus and Ane]{Solis-Lemus2016}
Solis-Lemus, C. and Ane, C. 2016.
\newblock Inferring phylogenetic networks with maximum pseudolikelihood under
  incomplete lineage sorting.
\newblock {\em PLoS Genet.}, {12}(3): e1005896.

\bibitem[Solis-Lemus {\em et~al.}(2017)Solis-Lemus, Bastide, and
  Ane]{Solis-Lemus2017}
Solis-Lemus, C., Bastide, P., and Ane, C. 2017.
\newblock Phylonetworks: A package for phylogenetic networks.
\newblock {\em Mol. Biol. Evol.}, {34}(12): 3292--3298.

\bibitem[Stamatakis {\em et~al.}(2012)Stamatakis, Aberer, Goll, Smith, Berger,
  and Izquierdo-Carrasco]{Stamatakis2012}
Stamatakis, A., Aberer, A., Goll, C., Smith, S., Berger, S., and
  Izquierdo-Carrasco, F. 2012.
\newblock Raxml-light: a tool for computing terabyte phylogenies.
\newblock {\em Bioinformatics\/}, {28}: 2064--2066.

\bibitem[Sun {\em et~al.}(2014)Sun, Abbott, Li, Li, Zou, and Liu]{Sun2014}
Sun, Y., Abbott, R.~J., Li, L., Li, L., Zou, J., and Liu, J. 2014.
\newblock Evolutionary history of purple cone spruce (picea purpurea) in the
  qinghai-tibet plateau: homoploid hybrid origin and pleistocene expansion.
\newblock {\em Mol. Ecol.}, {23}(2): 343--359.

\bibitem[Thawornwattana {\em et~al.}(2018a)Thawornwattana, Dalquen, and
  Yang]{Thawornwattana2018MBE}
Thawornwattana, Y., Dalquen, D., and Yang, Z. 2018a.
\newblock Coalescent analysis of phylogenomic data confidently resolves the
  species relationships in the \textit{Anopheles gambiae} species complex.
\newblock {\em Mol. Biol. Evol.}, {35}(10): 2512--2527.

\bibitem[Thawornwattana {\em et~al.}(2018b)Thawornwattana, Dalquen, and
  Yang]{Thawornwattana2018BA}
Thawornwattana, Y., Dalquen, D., and Yang, Z. 2018b.
\newblock Designing simple and efficient {Markov chain Monte Carlo} proposal
  kernels.
\newblock {\em Bayesian Analysis\/}, {13}(4): 1033--1059.

\bibitem[Wen and Nakhleh(2018)Wen and Nakhleh]{Wen2018}
Wen, D. and Nakhleh, L. 2018.
\newblock Coestimating reticulate phylogenies and gene trees from multilocus
  sequence data.
\newblock {\em Syst. Biol.}, {67}(3): 439--457.

\bibitem[Wen {\em et~al.}(2016)Wen, Yu, and Nakhleh]{Wen2016a}
Wen, D., Yu, Y., and Nakhleh, L. 2016.
\newblock Bayesian inference of reticulate phylogenies under the multispecies
  network coalescent.
\newblock {\em PLoS Genet.}, {12}(5): e1006006.

\bibitem[Wen {\em et~al.}(2018)Wen, Yu, Zhu, and Nakhleh]{Wen2018PhyloNet}
Wen, D., Yu, Y., Zhu, J., and Nakhleh, L. 2018.
\newblock Inferring phylogenetic networks using phylonet.
\newblock {\em Syst. Biol.}, {67}(4): 735--740.

\bibitem[Wu {\em et~al.}(2018)Wu, Ding, Wang, Wojcik, Zhang, Tokarska, Li,
  Wang, Faruque, Nielsen, Zhang, and Zhang]{Wu2018}
Wu, D.-D., Ding, X.-D., Wang, S., Wojcik, J.~M., Zhang, Y., Tokarska, M., Li,
  Y., Wang, M.-S., Faruque, O., Nielsen, R., Zhang, Q., and Zhang, Y.-P. 2018.
\newblock Pervasive introgression facilitated domestication and adaptation in
  the bos species complex.
\newblock {\em Nature Ecol. Evol.}, {2}(7): 1139--1145.

\bibitem[Xu and Yang(2016)Xu and Yang]{Xu2016}
Xu, B. and Yang, Z. 2016.
\newblock Challenges in species tree estimation under the multispecies
  coalescent model.
\newblock {\em Genetics\/}, {204}: 1353--1368.
\newblock doi: 10.1534/genetics.116.190173.

\bibitem[Yang(1994a)Yang]{Yang1994a}
Yang, Z. 1994a.
\newblock Estimating the pattern of nucleotide substitution.
\newblock {\em J. Mol. Evol.}, {39}(1): 105--11.

\bibitem[Yang(1994b)Yang]{Yang1994b}
Yang, Z. 1994b.
\newblock Maximum likelihood phylogenetic estimation from {DNA} sequences with
  variable rates over sites: approximate methods.
\newblock {\em J. Mol. Evol.}, {39}: 306--314.

\bibitem[Yang(2015)Yang]{Yang2015}
Yang, Z. 2015.
\newblock The {BPP} program for species tree estimation and species
  delimitation.
\newblock {\em Curr. Zool.}, {61}: 854--865.

\bibitem[Yang and Rodriguez(2013)Yang and Rodriguez]{Yang2013}
Yang, Z. and Rodriguez, C.~E. 2013.
\newblock Searching for efficient {Markov chain Monte Carlo} proposal kernels.
\newblock {\em Proc. Natl. Acad. Sci. U.S.A.}, {110}(48): 19307--19312.

\bibitem[Yu {\em et~al.}(2012)Yu, Degnan, and Nakhleh]{Yu2012}
Yu, Y., Degnan, J.~H., and Nakhleh, L. 2012.
\newblock The probability of a gene tree topology within a phylogenetic network
  with applications to hybridization detection.
\newblock {\em PLoS Genet.}, {8}(4): e1002660.

\bibitem[Yu {\em et~al.}(2014)Yu, Dong, Liu, and Nakhleh]{Yu2014}
Yu, Y., Dong, J., Liu, K.~J., and Nakhleh, L. 2014.
\newblock Maximum likelihood inference of reticulate evolutionary histories.
\newblock {\em Proc. Natl. Acad. Sci. U.S.A.}, {111}(46): 16448--16453.

\bibitem[Zhang {\em et~al.}(2018)Zhang, Ogilvie, Drummond, and
  Stadler]{Zhang2018}
Zhang, C., Ogilvie, H.~A., Drummond, A.~J., and Stadler, T. 2018.
\newblock Bayesian inference of species networks from multilocus sequence data.
\newblock {\em Mol. Biol. Evol.}, {35}: 504--517.

\bibitem[Zhu and Degnan(2017)Zhu and Degnan]{ZhuDegnan2017}
Zhu, S. and Degnan, J.~H. 2017.
\newblock Displayed trees do not determine distinguishability under the network
  multispecies coalescent.
\newblock {\em Syst. Biol.}, {66}(2): 283--298.

\bibitem[Zhu and Yang(2012)Zhu and Yang]{Zhu2012}
Zhu, T. and Yang, Z. 2012.
\newblock Maximum likelihood implementation of an isolation-with-migration
  model with three species for testing speciation with gene flow.
\newblock {\em Mol. Biol. Evol.}, {29}: 3131--3142.

\end{thebibliography}
