# Supplementary material for: A Bayesian Implementation of the Multispecies Coalescent Model with Introgression for Phylogenomic Analysis
Source: Mol Biol Evol. 2019 Dec 6;37(4):1211–23. doi: 10.1093/molbev/msz296 (PMC7086182; doi:10.1093/molbev/msz296)
Supplement: msz296-Supplementary_Data [file molbev_37_4_1211_s0.zip › bppMSci.bib]

@book{OHagan2004,
   Author = {O'Hagan, A. and Forster, J.},
   Title = {Kendall's Advanced Theory of Statistics: Bayesian Inference},
   Publisher = {Arnold},
   Address = {London},
      Year = {2004} }


@article{
ZhuDegnan2017,
   Author = {Zhu, S. and Degnan, J. H.},
   Title = {Displayed trees do not determine distinguishability under the network multispecies coalescent},
   Journal = {Syst. Biol.},
   Volume = {66},
   Number = {2},
   Pages = {283-298},
      Year = {2017} }


@book{Huson2011,
   Author = {Huson, Daniel H.  and Rupp, Regula  and Cornavacca, Celine},
   Title = {Phylogenetic Networks: Concepts, Algorithms and Applications},
   Publisher = {Cambridge University Press},
   Address = {Cambridge, England},
   Year = {2011} 
  }


@article{Pardi2015,
	Author = {Pardi, F. and Scornavacca, C.},
	Title = {Reconstructible phylogenetic networks: do not distinguish the indistinguishable},
	Journal = {PLoS Comput. Biol.},
	Volume = {11},
	Number = {4},
	Pages = {e1004135},
	Year = {2015} }


@article{Degnan2018,
   Author = {Degnan, J. H.},
   Title = {Modeling hybridization under the network multispecies coalescent},
   Journal = {Syst. Biol.},
   Volume = {67},
   Number = {5},
   Pages = {786-799},
      Year = {2018} }


@article{Folk2018,
   Author = {Folk, R. A. and Soltis, P. S. and Soltis, D. E. and Guralnick, R.},
   Title = {New prospects in the detection and comparative analysis of hybridization in the tree of life},
   Journal = {Am. J. Bot.},
   Volume = {105},
   Number = {3},
   Pages = {364-375},
      Year = {2018} }


@article{
Yang1994a,
   Author = {Yang, Z.},
   Title = {Estimating the pattern of nucleotide substitution},
   Journal = {J. Mol. Evol.},
   Volume = {39},
   Number = {1},
   Pages = {105-11},
   Year = {1994} 
}

@article{
Yang1994b,
   Author = {Yang, Z.},
   Title = {Maximum likelihood phylogenetic estimation from {DNA} sequences with variable rates over sites: approximate methods},
   Journal = {J. Mol. Evol.},
   Volume = {39},
   Pages = {306-314},
      Year = {1994} }


@article{
Kubatko2009,
   Author = {Kubatko, L. S.},
   Title = {Identifying hybridization events in the presence of coalescence via model selection},
   Journal = {Syst. Biol.},
   Volume = {58},
   Number = {5},
   Pages = {478-488},
      Year = {2009} }


@article{Meng2009,
   Author = {Meng, C. and Kubatko, L.S.},
   Title = {Detecting hybrid speciation in the presence of incomplete lineage sorting using gene tree incongruence: amodel},
   Journal = {Theo. Popul. Biol.},
   Volume = {75},
   Number = {1},
   Pages = {35-45},
      Year = {2009} }


@article{
Kubatko2015,
   Author = {Kubatko, L. and Chifman, J.},
   Title = {An invariants-based method for effcient identification of hybrid species from large-scale genomic data},
   Journal = {bioRxiv},
      Year = {2015} 
}


@article{
Solis-Lemus2016,
   Author = {Solis-Lemus, C. and Ane, C.},
   Title = {Inferring phylogenetic networks with maximum pseudolikelihood under incomplete lineage sorting},
   Journal = {PLoS Genet.},
   Volume = {12},
   Number = {3},
   Pages = {e1005896},
      Year = {2016} }


@article{
Solis-Lemus2016sb,
   Author = {Solis-Lemus, C. and Yang, M. and Ane, C.},
   Title = {Inconsistency of species tree methods under gene flow},
   Journal = {Syst. Biol.},
   Volume = {65},
   Number = {5},
   Pages = {843-851},
   Year = {2016} 
}


@article{
Solis-Lemus2017,
   Author = {Solis-Lemus, C. and Bastide, P. and Ane, C.},
   Title = {PhyloNetworks: A package for phylogenetic networks},
   Journal = {Mol. Biol. Evol.},
   Volume = {34},
   Number = {12},
   Pages = {3292-3298},
      Year = {2017} }


@article{
Blischak2018,
   Author = {Blischak, P. D. and Chifman, J. and Wolfe, A. D. and Kubatko, L. S.},
   Title = {HyDe: A Python package for genome-scale hybridization detection},
   Journal = {Syst. Biol.},
   Volume = {67},
   Number = {5},
   Pages = {821-829},
      Year = {2018} }


@article{Stamatakis2012,
   Author = {Stamatakis, A. and Aberer, A.J. and Goll, C. and Smith, S.A. and Berger, S.A. and Izquierdo-Carrasco, F.},
   Title = {RAxML-Light: a tool for computing terabyte phylogenies},
   Journal = {Bioinformatics},
   Volume = {28},
   Pages = {2064-2066},
      Year = {2012} }


@article{
Jones2019,
   Author = {Jones, G. R.},
   Title = {Divergence estimation in the presence of incomplete lineage sorting and migration},
   Journal = {Syst. Biol.},
   Volume = {68},
   Number = {1},
   Pages = {19--31},
      Year = {2019} }


@article{Green2010,
   Author = {Green, R. E. and Krause, J. and Briggs, A. W. and Maricic, T. and Stenzel, U. and Kircher, M. and Patterson, N. and Li, H. and Zhai, W. and Fritz, M. H. and Hansen, N. F. and Durand, E. Y. and Malaspinas, A. S. and Jensen, J. D. and Marques-Bonet, T. and Alkan, C. and Prufer, K. and Meyer, M. and Burbano, H. A. and Good, J. M. and Schultz, R. and Aximu-Petri, A. and Butthof, A. and Hober, B. and Hoffner, B. and Siegemund, M. and Weihmann, A. and Nusbaum, C. and Lander, E. S. and Russ, C. and Novod, N. and Affourtit, J. and Egholm, M. and Verna, C. and Rudan, P. and Brajkovic, D. and Kucan, Z. and Gusic, I. and Doronichev, V. B. and Golovanova, L. V. and Lalueza-Fox, C. and de la Rasilla, M. and Fortea, J. and Rosas, A. and Schmitz, R. W. and Johnson, P. L. and Eichler, E. E. and Falush, D. and Birney, E. and Mullikin, J. C. and Slatkin, M. and Nielsen, R. and Kelso, J. and Lachmann, M. and Reich, D. and Paabo, S.},
   Title = {A draft sequence of the Neandertal genome},
   Journal = {Science},
   Volume = {328},
   Pages = {710--722},
      Year = {2010} }


@article{Sun2014,
   Author = {Sun, Y. and Abbott, R. J. and Li, L. and Li, L. and Zou, J. and Liu, J.},
   Title = {Evolutionary history of Purple cone spruce (Picea purpurea) in the Qinghai-Tibet Plateau: homoploid hybrid origin and Pleistocene expansion},
   Journal = {Mol. Ecol.},
   Volume = {23},
   Number = {2},
   Pages = {343--359},
      Year = {2014} }


@article{Rokas2003,
   Author = {Rokas, A. and Williams, B.L. and King, N. and Carroll, S.B.},
   Title = {Genome-scale approaches to resolving incongruence in molecular phylogenies},
   Journal = {Nature},
   Volume = {425},
   Pages = {798-804},
     Year = {2003} }


@article{Yang2013,
   Author = {Yang, Ziheng  and Rodriguez, Carlos E.},
   Title = {Searching for efficient {Markov chain Monte Carlo} proposal kernels},
   Journal = {Proc. Natl. Acad. Sci. U.S.A.},
   Volume = {110},
   Number = {48},
   Pages = {19307--19312},
      Year = {2013} }


@article{Aeschbacher2017,
   Author = {Aeschbacher, S. and Selby, J. P. and Willis, J. H. and Coop, G.},
   Title = {Population-genomic inference of the strength and timing of selection against gene flow},
   Journal = {Proc. Natl. Acad. Sci. U.S.A.},
   Volume = {114},
   Number = {27},
   Pages = {7061--7066},
      Year = {2017} }


@article{Durand2011,
   Author = {Durand, Eric Y. and Patterson, Nick and Reich, David and Slatkin, Montgomery},
   Title = {Testing for ancient admixture between closely related populations},
   Journal = {Mol. Biol. Evol.},
   Volume = {28},
   Pages = {2239--2252},
      Year = {2011} }


@article{Kern2017,
   Author = {Kern, A. D. and Hey, J.},
   Title = {Exact calculation of the joint allele frequency spectrum for isolation with migration models},
   Journal = {Genetics},
   Volume = {207},
   Number = {1},
   Pages = {241--253},
      Year = {2017} }


@article{Wen2016a,
	Author = {Wen, D. and Yu, Y. and Nakhleh, L.},
	Title = {Bayesian inference of reticulate phylogenies under the multispecies network coalescent},
	Journal = {PLoS Genet.},
	Volume = {12},
	Number = {5},
	Pages = {e1006006},
	Year = {2016} }


@article{Wen2018PhyloNet,
	Author = {Wen, D. and Yu, Y. and Zhu, J. and Nakhleh, L.},
	Title = {Inferring phylogenetic networks using PhyloNet},
	Journal = {Syst. Biol.},
	Volume = {67},
	Number = {4},
	Pages = {735-740},
	Year = {2018} }


@article{Cao2019,
	Author = {Cao, Zhen  and Liu, Xinhao  and Ogilvie, Huw A.  and Yan, Zhi  and Nakhleh, Luay },
	Title = {Practical aspects of phylogenetic network analysis using PhyloNet},
	Year = {2019} }


@article{Wen2018,
   Author = {Wen, D. and Nakhleh, L.},
   Title = {Coestimating reticulate phylogenies and gene trees from multilocus sequence data},
   Journal = {Syst. Biol.},
   Volume = {67},
   Number = {3},
   Pages = {439--457},
      Year = {2018} }

@article{Elworth2018,
	Author = {Elworth, R. A. L.  and Ogilvie, H. A.  and Zhu, J. and Nakhleh, L. },
	Title = {Advances in computational methods for phylogenetic networks in the presence of hybridization},
	Journal = {arXiv},
	Pages = {1808.08662},
	Year = {2018} }


@article{Kingman1982a,
   Author = {Kingman, J.F.C.},
   Title = {The coalescent},
   Journal = {Stochastic Process Appl.},
   Volume = {13},
   Pages = {235--248},
      Year = {1982} }


@article{Hey2010,
   Author = {Hey, Jody},
   Title = {Isolation with migration models for more than two populations},
   Journal = {Mol. Biol. Evol.},
   Volume = {27},
   Pages = {905--920},
   Year = {2010} 
}

@article{Hey2014,
   Author = {Hey, J. and Nielsen, R.},
   Title = {Multilocus methods for estimating population sizes, migration rates and divergence time, with applications to the divergence of  \textit{Drosophila pseudoobscura} and  \textit{D.~persimilis}},
   Journal = {Genetics},
   Volume = {167},
   Pages = {747--760},
      Year = {2004} }


@article{Hey2018,
   Author = {Hey, J. and Chung, Y. and Sethuraman, A. and Lachance, J. and Tishkoff, S. and Sousa, V. C. and Wang, Y.},
   Title = {Phylogeny estimation by integration over isolation with migration models},
   Journal = {Mol. Biol. Evol.},
   Volume = {35},
   Number = {11},
   Pages = {2805--2818},
   Year = {2018} 
}


@article{Lohse2016,
   Author = {Lohse, K. and Chmelik, M. and Martin, S. H. and Barton, N. H.},
   Title = {Efficient strategies for calculating blockwise likelihoods under the coalescent},
   Journal = {Genetics},
   Volume = {202},
   Number = {2},
   Pages = {775--786},
      Year = {2016} }


@article{Leache2019,
   Author = {Leach{\'e}, Adam D.  and Zhu, T. and Rannala, Bruce  and Yang, Ziheng},
   Title = {The spectre of too many species},
   Journal = {Syst. Biol.},
   Volume = {68},
   Number = {1},
   Pages = {168--181},
   Year = {2019} }


@article{Jackson2017,
   Author = {Jackson, N. D. and Carstens, B. C. and Morales, A. E. and O'Meara, B. C.},
   Title = {Species delimitation with gene flow},
   Journal = {Syst. Biol.},
   Volume = {66},
   Number = {5},
   Pages = {799--812},
      Year = {2017} }


@article{Shi2018,
   Author = {Shi, C.M. and Yang, Z.},
   Title = {Coalescent-based analyses of genomic sequence data provide a robust resolution of phylogenetic relationships among major groups of gibbons},
   Journal = {Mol. Biol. Evol.},
   Volume = {35},
   Pages = {159--179},
      Year = {2018} }


@article{Chan2013,
   Author = {Chan, Y. C. and Roos, C. and Inoue-Murayama, M. and Inoue, E. and Shih, C. C. and Pei, K. J. and Vigilant, L.},
   Title = {Inferring the evolutionary histories of divergences in  \textit{Hylobates} and  \textit{Nomascus} gibbons through multilocus sequence data},
   Journal = {BMC Evol. Biol.},
   Volume = {13},
   Pages = {82},
      Year = {2013} }


@article{Kumar2017,
   Author = {Kumar, V. and Lammers, F. and Bidon, T. and Pfenninger, M. and Kolter, L. and Nilsson, M. A. and Janke, A.},
   Title = {The evolutionary history of bears is characterized by gene flow across species},
   Journal = {Sci Rep},
   Volume = {7},
   Pages = {46487},
      Year = {2017} }


@article{Melo-Ferreira2012,
   Author = {Melo-Ferreira, J. and Boursot, P. and Carneiro, M. and Esteves, P. J. and Farelo, L. and Alves, P. C.},
   Title = {Recurrent introgression of mitochondrial {DNA} among hares (Lepus spp.) revealed by species-tree inference and coalescent simulations},
   Journal = {Syst. Biol.},
   Volume = {61},
   Pages = {367--381},
      Year = {2012} }


@article{Ellegren2012,
   Author = {Ellegren, Hans and Smeds, Linnea and Burri, Reto and Olason, Pall I. and Backstrom, Niclas and Kawakami, Takeshi and Kunstner, Axel and Makinen, Hannu and Nadachowska-Brzyska, Krystyna and Qvarnstrom, Anna and Uebbing, Severin and Wolf, Jochen B. W.},
   Title = {The genomic landscape of species divergence in  \textit{Ficedula} flycatchers},
   Journal = {Nature},
   Volume = {491},
   Pages = {756--760},
      Year = {2012} }


@article{Mao2018,
   Author = {Mao, Y. and Economo, E. P. and Satoh, N.},
   Title = {The roles of introgression and climate change in the rise to dominance of  \textit{Acropora} corals},
   Journal = {Curr. Biol.},
   Volume = {28},
   Number = {21},
   Pages = {3373--3382 e5},
      Year = {2018} }


@article{Martin2013,
   Author = {Martin, S. H. and Dasmahapatra, K. K. and Nadeau, N. J. and Salazar, C. and Walters, J. R. and Simpson, F. and Blaxter, M. and Manica, A. and Mallet, J. and Jiggins, C. D.},
   Title = {Genome-wide evidence for speciation with gene flow in  \textit{Heliconius} butterflies},
   Journal = {Genome Res.},
   Volume = {23},
   Number = {11},
   Pages = {1817--1828},
      Year = {2013} }


@article{Fontaine2015,
   Author = {Fontaine, M. C. and Pease, J. B. and Steele, A. and Waterhouse, R. M. and Neafsey, D. E. and Sharakhov, I. V. and Jiang, X. and Hall, A. B. and Catteruccia, F. and Kakani, E. and Mitchell, S. N. and Wu, Y. C. and Smith, H. A. and Love, R. R. and Lawniczak, M. K. and Slotman, M. A. and Emrich, S. J. and Hahn, M. W. and Besansky, N. J.},
   Title = {Extensive introgression in a malaria vector species complex revealed by phylogenomics},
   Journal = {Science},
   Volume = {347},
   Number = {6217},
   Pages = {1258524},
      Year = {2015} }


@article{Arnold2016,
   Author = {Arnold, B. J. and Lahner, B. and DaCosta, J. M. and Weisman, C. M. and Hollister, J. D. and Salt, D. E. and Bomblies, K. and Yant, L.},
   Title = {Borrowed alleles and convergence in serpentine adaptation},
   Journal = {Proc. Natl. Acad. SciU.S.A.},
   Volume = {113},
   Number = {29},
   Pages = {8320--8325},
      Year = {2016} }


@article{Thawornwattana2018MBE,
   Author = {Thawornwattana, Y. and Dalquen, D.A. and Yang, Z.},
   Title = {Coalescent analysis of phylogenomic data confidently resolves the species relationships in the \textit{Anopheles gambiae} species complex},
   Journal = {Mol. Biol. Evol.},
   Volume = {35},
   Number = {10},
   Pages = {2512--2527},
      Year = {2018} 
}

@article{Thawornwattana2018BA,
   Author = {Thawornwattana, Y. and Dalquen, D.A. and Yang, Z.},
   Title = {Designing simple and efficient {Markov chain Monte Carlo} proposal kernels},
   Journal = {Bayesian Analysis},
   Volume = {13},
   Number = {4},
   Pages = {1033--1059},
      Year = {2018} 
}


@article{Liu2014,
   Author = {Liu, S. and Lorenzen, E. D. and Fumagalli, M. and Li, B. and Harris, K. and Xiong, Z. and Zhou, L. and Korneliussen, T. S. and Somel, M. and Babbitt, C. and Wray, G. and Li, J. and He, W. and Wang, Z. and Fu, W. and Xiang, X. and Morgan, C. C. and Doherty, A. and O'Connell, M. J. and McInerney, J. O. and Born, E. W. and Dalen, L. and Dietz, R. and Orlando, L. and Sonne, C. and Zhang, G. and Nielsen, R. and Willerslev, E. and Wang, J.},
   Title = {Population genomics reveal recent speciation and rapid evolutionary adaptation in polar bears},
   Journal = {Cell},
   Volume = {157},
   Pages = {785--794},
      Year = {2014} }


@article{Nielsen2017,
   Author = {Nielsen, Rasmus and Akey, Joshua M. and Jakobsson, Mattias and Pritchard, Jonathan K. and Tishkoff, Sarah and Willerslev, Eske},
   Title = {Tracing the peopling of the world through genomics},
   Journal = {Nature},
   Volume = {541},
   Pages = {302},
      Year = {2017} }


@article{Harrison2014,
   Author = {Harrison, R. G. and Larson, E. L.},
   Title = {Hybridization, introgression, and the nature of species boundaries},
   Journal = {J. Hered.},
   Volume = {105 (S1)},
   Pages = {795--809},
      Year = {2014} }

@article{Mallet2016,
   Author = {Mallet, James and Besansky, Nora and Hahn, Matthew W.},
   Title = {How reticulated are species?},
   Journal = {BioEssays},
   Volume = {38},
   Number = {2},
   Pages = {140--149},
      Year = {2016} }


@article{Martin2017,
   Author = {Martin, S. H. and Jiggins, C. D.},
   Title = {Interpreting the genomic landscape of introgression},
   Journal = {Curr. Opin. Genet. Dev.},
   Volume = {47},
   Pages = {69--74},
      Year = {2017} }

@article{Yu2012,
   Author = {Yu, Y. and Degnan, J. H. and Nakhleh, L.},
   Title = {The probability of a gene tree topology within a phylogenetic network with applications to hybridization detection},
   Journal = {PLoS Genet.},
   Volume = {8},
   Number = {4},
   Pages = {e1002660},
      Year = {2012} }


@article{
Pardi2015,
   Author = {Pardi, F. and Scornavacca, C.},
   Title = {Reconstructible phylogenetic networks: do not distinguish the indistinguishable},
   Journal = {PLoS Comput. Biol.},
   Volume = {11},
   Number = {4},
   Pages = {e1004135},
      Year = {2015} }


@article{Yu2014,
   Author = {Yu, Y. and Dong, J. and Liu, K. J. and Nakhleh, L.},
   Title = {Maximum likelihood inference of reticulate evolutionary histories},
   Journal = {Proc. Natl. Acad. Sci. U.S.A.},
   Volume = {111},
   Number = {46},
   Pages = {16448--16453},
      Year = {2014} }


@article{Wu2018,
   Author = {Wu, Dong-Dong and Ding, Xiang-Dong and Wang, Sheng and Wojcik, Jan M. and Zhang, Yi and Tokarska, Malgorzata and Li, Yan and Wang, Ming-Shan and Faruque, Omar and Nielsen, Rasmus and Zhang, Qin and Zhang, Ya-Ping},
   Title = {Pervasive introgression facilitated domestication and adaptation in the Bos species complex},
   Journal = {Nature Ecol. Evol.},
   Volume = {2},
   Number = {7},
   Pages = {1139--1145},
      Year = {2018} }


@article{
Takahata1995,
   Author = {Takahata, N. and Satta, Y. and Klein, J.},
   Title = {Divergence time and population size in the lineage leading to modern humans},
   Journal = {Theor. Popul. Biol.},
   Volume = {48},
   Pages = {198--221},
      Year = {1995} 
}


@article{Plagnol2006,
   Author = {Plagnol, V. and Wall, J. D.},
   Title = {Possible ancestral structure in human populations},
   Journal = {PLoS Genet.},
   Volume = {2},
   Number = {7},
   Pages = {e105},
   Year = {2006} 
}


@article{Zhu2012,
   Author = {Zhu, T. and Yang, .Z.},
   Title = {Maximum likelihood implementation of an isolation-with-migration model with three species for testing speciation with gene flow},
   Journal = {Mol. Biol. Evol.},
   Volume = {29},
   Pages = {3131--3142},
 Year = {2012} 
}


@article{Edwards2016, 
   Author = {Edwards, S. V. and Xi, Z. and Janke, A. and Faircloth, B. C. and McCormack, J. E. and Glenn, T. C. and Zhong, B. and Wu, S. and Lemmon, E. M. and Lemmon, A. R. and Leach{\'e}, A. D. and Liu, L. and Davis, C. C.},
   Title = {Implementing and testing the multispecies coalescent model: {A} valuable paradigm for phylogenomics},
   Journal = {Mol. Phylogenet. Evol.},
   Volume = {94},
   Number = {Pt A},
   Pages = {447--462},
   Year = {2016} 
}


@article{Xu2016,
   Author = {Xu, Bo and Yang, Ziheng},
   Title = {Challenges in species tree estimation under the multispecies coalescent model},
   Journal = {Genetics},
   Volume = {204},
   Pages = {1353--1368},
   Note = {doi: 10.1534/genetics.116.190173},
   Year = {2016} 
}


@article{Dalquen2017,
   Author = {Dalquen, Daniel and Zhu, Tianqi and Yang, Ziheng},
   Title = {Maximum likelihood implementation of an isolation-with-migration model for three species},
   Journal = {Syst. Biol.},
   Volume = {66},
   Pages = {379--398},
      Year = {2017} 
}


@article{Hohna2016,
   Author = {Hohna, S. and Landis, M. J. and Heath, T. A. and Boussau, B. and Lartillot, N. and Moore, B. R. and Huelsenbeck, J. P. and Ronquist, F.},
   Title = {{RevBayes} Bayesian Phylogenetic Inference Using Graphical Models and an Interactive Model-Specification Language},
   Journal = {Syst. Biol.},
   Volume = {65},
   Number = {4},
   Pages = {726--736},
 Year = {2016} }


@article{Ogilvie2016,
   Author = {Ogilvie, H. A. and Heled, J. and Xie, D. and Drummond, A. J.},
   Title = {Computational Performance and Statistical Accuracy of {*BEAST} and Comparisons with Other Methods},
   Journal = {Syst. Biol.},
   Volume = {65},
   Pages = {381--396},
 Year = {2016} 
}

@article{Lartillot2006,
   Author = {Lartillot, N. and Philippe, H.},
   Title = {Computing {Bayes} factors using thermodynamic integration},
   Journal = {Syst. Biol.},
   Volume = {55},
   Pages = {195--207},
 Year = {2006} 
}

@article{Yang2010,
author = {Yang, Ziheng and Rannala, Bruce},
title = {Bayesian species delimitation using multilocus sequence data.},
journal = {Proc. Natl. Acad. Sci. USA},
year = {2010},
volume = {107},
pages = {9264--9269}
}

@article{Rannala2013,
author = {Rannala, Bruce and Yang, Ziheng},
title = {Improved reversible jump algorithms for {Bayesian} species delimitation.},
journal = {Genetics},
year = {2013},
volume = {194},
pages = {245--253}
}


@article{Rannala2017,
   Author = {Rannala, B. and Yang, Z.},
   Title = {Efficient Bayesian species tree inference under the multispecies coalescent},
   Journal = {Syst. Biol.},
   Volume = {66},
   Pages = {823-842},
   Year = {2017} 
}

@article{Liu2009,
author = {Liu, L. and Yu, L. and  Pearl, D. K. and Edwards, S. V.},
title = {Estimating species phylogenies using coalescence times among sequences},
volume = {58},
pages = {468--477},
year = {2009},
journal = {Syst. Biol.}
}

@article{Leache2011,
  title={The accuracy of species tree estimation under simulation a comparison of methods},
  author={Leach{\'e}, Adam D and Rannala, Bruce},
  journal={Syst. Biol.},
  volume={60},
  number={2},
  pages={126--137},
  year={2011},
  publisher={Oxford University Press}
}

@article{Rannala2003,
author = {Rannala, Bruce and Yang, Ziheng},
title = {Bayes estimation of species divergence times and ancestral population sizes using {DNA} sequences from multiple loci},
volume = {164},
number = {4},
pages = {1645--1656},
year = {2003},
journal = {Genetics}
}


@book{Yang2014b,
AUTHOR    = {Yang, Z},
TITLE     = {Molecular Evolution A Statistical Approach},
PUBLISHER = {Oxford University Press},
YEAR      = {2014},
Address   = {Oxford, England}
}


@article{
Zhang2018,
   Author = {Zhang, C. and Ogilvie, Huw A.  and Drummond, Alexei J. and Stadler, T.},
   Title = {Bayesian inference of species networks from multilocus sequence data},
   Journal = {Mol. Biol. Evol.},
   Volume = {35},
   Pages = {504-517},
      Year = {2018} }

@article{Yang2014,
author = {Yang, Ziheng and Rannala, Bruce},
title = {Unguided species delimitation using {DNA} sequence data from multiple loci},
volume = {31},
number = {12},
pages = {3125--3135},
year = {2014},
doi = {10.1093/molbev/msu279},
journal = {Mol. Biol. Evol.}
}

@article{Yang2002,
  title={Likelihood and {Bayes} estimation of ancestral population sizes in hominoids using data from multiple loci},
  author={Yang, Ziheng},
  journal={Genetics},
  volume={162},
  number={4},
  pages={1811--1823},
  year={2002}
}


@article{Felsenstein1981,
  title={Evolutionary trees from {DNA} sequences: a maximum likelihood approach},
  author={Felsenstein, Joseph},
  journal={J. Mol. Evol.},
  volume={17},
  number={6},
  pages={368--376},
  year={1981}
}

@article{Yang2015,
  title={The {BPP} program for species tree estimation and species delimitation},
  author={Yang, Z},
  journal={Curr. Zool.},
  volume={61},
  pages={854--865},
  year={2015}
}

@article{
	Flouris2018,
	Author = {Flouris, Thomas and Jiao, Xiyun and Rannala, Bruce and Yang, Ziheng},
	Title = {Species tree inference with BPP using genomic sequences and the multispecies coalescent},
	Journal = {Mol. Biol. Evol.},
	Volume = {35},
	Number = {10},
	Pages = {2585-2593},
	Year = {2018} 
}


@article{Burgess2008,
  title={Estimation of hominoid ancestral population sizes under {Bayesian} coalescent models incorporating mutation rate variation and sequencing errors},
  author={Burgess, Ralph and Yang, Ziheng},
  journal={Mol. Biol. Evol.},
  volume={25},
  number={9},
  pages={1979--1994},
  year={2008}
}

@incollection{Jukes1969,
   Author = {Jukes, T.H. and Cantor, C.R.},
   Title = {Evolution of protein molecules},
   BookTitle = {Mammalian Protein Metabolism},
   Editor = {Munro, H.N.},
   Publisher = {Academic Press},
   Address = {New York},
   Pages = {21--123},
 Year = {1969} }


@article{Cardona2008,
   Author = {Cardona, G. and Rossello, F. and Valiente, G.},
   Title = {Extended {Newick}: it is time for a standard representation of phylogenetic networks},
   Journal = {BMC Bioinformatics},
   Volume = {9},
   Pages = {532},
   Year = {2008} 
}


@article{Slotman2005,
   Author = {Slotman, M. A. and Della Torre, A. and Calzetta, M. and Powell, J. R.},
   Title = {Differential introgression of chromosomal regions between \textit{Anopheles gambiae} and \textit{An.~arabiensis}},
   Journal = {Am. J. Trop. Med. Hyg.},
   Volume = {73},
   Number = {2},
   Pages = {326-335},
      Year = {2005} }


@article{Wright1931,
   Author = {Wright, S.},
   Title = {Evolution in Mendelian populations},
   Journal = {Genetics},
   Volume = {16},
   Pages = {97-159},
      Year = {1931} }
